# Supplementary material for: Prevalence and Risk Factors of Cardiovascular Autonomic Neuropathy in Individuals with Type 1 Diabetes Mellitus: A Systematic Review and Meta-Analysis
Source: Rev Cardiovasc Med. 2024 Jul 3;25(7):244. doi: 10.31083/j.rcm2507244 (PMC11317325; doi:10.31083/j.rcm2507244)
Supplement: Supplementary file 1 [file 2153-8174-25-7-244-s1.zip]

Archive with 3 entries (3 files):
- PRISMA_2020_checklist.docx
- search strategy.docx
- Supplementary Material(fig1-16).docx
